# Supplementary material for: Evolutionary and Biological Implications of Dental Mesial Drift in Rodents: The Case of the Ctenodactylidae (Rodentia, Mammalia)
Source: PLoS One. 2012 Nov 21;7(11):e50197. doi: 10.1371/journal.pone.0050197 (PMC3503976; doi:10.1371/journal.pone.0050197)
Supplement: Table S1 — List of investigated specimens including data on dentitions for each Ctenodactylidae. Abbreviations: Ln refers to measurements on right lower dentition; Un refers to measurements on right upper dentition; MNHN: Museum National d’Histoire Naturelle; BSL: Basel (Naturhistorisches Museum). Symbols: [Xn] signifies the tooth is shed but the alveolus is still present; (Xn) means the tooth is erupting. (XLS) [file pone.0050197.s002.xls]

## Sheet: Pectinator spekei
Institution	Specimen	Dentition				Skull length in mm	Lower dentition in mm					Upper dentition in mm
		Lower right	Lower left	Upper right	Upper left		L1	L2	L3	L4		U1	U2	U3	U4	U5
MNHN	CG1893-226	(p4)-m1-m2-m3	(p4)-m1-m2-m3	(P4)/DP4-M1-M2-M3	DP4-M1-M2-M3	45.7	1.56	4.10	6.70	9.62		0.87	3.14	5.53	7.84	8.67
MNHN	CG1895-459	p4-m1-m2-m3	p4-m1-m2-m3	P4-M1-M2-M3	P4-M1-M2-M3	47.6	1.27	3.21	5.79	9.45		0.20	2.30	4.85	7.82	8.87
MNHN	CG1895-460	p4-m1-m2-m3	p4-m1-m2-m3	P4-M1-M2-M3	P4-M1-M2-M3	45.3	0.96	3.00	5.54	8.53		0.31	2.52	4.90	7.35	8.38
MNHN	CG1895-461	dp4-m1-m2	dp4-m1-m2	DP3-DP4-M1-M2	DP3-DP4-M1-M2	42.3	1.98	4.50	7.36	−		1.45	3.81	6.22	−	8.34
MNHN	CG1960-3744	dp4-m1-m2-(m3)	dp4-m1-m2-(m3)	DP4-M1-M2-M3	DP4-M1-M2-M3	40.5	1.84	3.96	6.57	9.29		0.68	2.87	4.98	7.16	8.01
MNHN	CG1960-3783	p4-m1-m2-m3	[p4]-m1-m2-m3	P4-M1-M2-M3	P4-M1-M2-M3	45.7	1.86	2.96	5.24	8.53		0.41	2.37	4.79	7.49	8.68
MNHN	CG1978-263	p4-m1-m2-m3	p4-m1-m2-m3	−	P4-M1-M2-M3	44.1	0.96	2.97	5.21	8.22		0.56	2.57	4.76	7.27	9.16
MNHN	CG1978-264	p4-m1-m2-m3	p4-m1-m2-m3	−	P4-M1-M2-M3	47.5	0.79	3.20	5.76	8.76		0.34	2.77	5.14	8.02	9.63
MNHN	CG1978-265	p4-m1-m2-m3	p4-m1-m2-m3	P4-M1-M2-M3	P4-M1-M2-M3	44.9	1.07	3.10	5.54	8.73		0.08	2.19	4.65	7.05	8.80
MNHN	CG1978-266	p4-m1-m2-m3	p4-m1-m2-m3	P4-M1-M2-M3	P4-M1-M2-M3	44.9	1.04	3.18	5.83	8.78		0.40	2.71	5.34	7.81	9.76
MNHN	CG1978-267	p4-m1-m2-m3	p4-m1-m2-m3	P4-M1-M2-M3	P4-M1-M2-M3	43.0	0.77	2.79	5.09	8.10		-0.28	1.98	4.17	6.51	8.13
MNHN	CG1981-503	(p4)-m1-m2-m3	[dp4]/(p4)-m1-m2-m3	(P4)-M1-M2-M3	(P4)-M1-M2-M3	45.0	1.66	3.95	6.59	9.55		0.73	2.89	5.45	7.94	9.22
MNHN	CG1981-504	p4-m1-m2-m3	p4-m1-m2-m3	P4-M1-M2-M3	P4-M1-M2-M3	44.0	1.05	3.23	5.76	8.94		-0.06	2.17	4.78	7.52	8.59
MNHN	CG1986-240	p4-m1-m2-m3	p4-m1-m2-m3	P4-M1-M2-M3	P4-M1-M2-M3	44.7	0.88	3.15	5.91	9.32		-0.47	1.93	4.57	7.07	9.26
MNHN	CG1995-19	[dp4]/(p4)-m1-m2-m3	[dp4]/(p4)-m1-m2-m3	P4-M1-M2-M3	P4-M1-M2-M3	43.3	1.60	3.77	6.32	9.18		0.20	2.52	4.86	7.21	8.40
MNHN	CG2006-198	(dp4-m1)	(dp4-m1)	[DP3]-(DP4-M1)	[DP3]-(DP4-M1)	24.8	2.33	4.70	−	−		2.26	4.54	−	−	5.00
BSL	10001	p4-m1-m2-m3	p4-m1-m2-m3	P4-M1-M2-M3	P4-M1-M2-M3	45.0	1.62	3.73	6.21	9.40		0.30	2.66	5.09	7.46	8.88

## Sheet: Ctenodactylus gundi
Institution	Specimen	Dentition				Skull length in mm	Lower dentition in mm					Upper dentition in mm
		Lower right	Lower left	Upper right	Upper left		L1	L2	L3	L4		U1	U2	U3	U4	U5
MNHN	CG1962-2190	[dp4]-m1-m2-m3	[dp4]-m1-m2-m3	DP4-M1-M2-M3	DP4-M1-M2-M3	49.1	−	−	−	−		0.66	3.34	6.12	9.19	11.45
MNHN	CG1963-921	[dp4]-m1-m2-m3	[dp4]-m1-m2-m3	DP4-M1-M2-M3	DP4-M1-M2-M3	46.1	1.13	3.52	6.46	10.33		0.42	3.29	6.03	9.18	10.75
MNHN	CG1963-940	m1-m2-m3	m1-m2-m3	M1-M2-M3	M1-M2-M3	46.9	0.76	3.22	6.31	10.76		-0.07	3.13	6.01	9.51	11.23
MNHN	CG1975-303	dp4-m1-m2-m3	dp4-m1-m2-m3	DP4-M1-M2-M3	DP4-M1-M2-M3	44.9	1.76	3.87	6.46	9.80		1.24	3.73	6.40	8.13	10.04
MNHN	CG1975-304	[dp4]-m1-m2-m3	[dp4]-m1-m2-m3	DP4-M1-M2-M3	DP4-M1-M2-M3	50.3	1.25	3.73	6.65	11.10		0.49	3.14	6.10	9.09	11.03
MNHN	CG1975-306	dp4-m1-m2-m3	dp4-m1-m2-m3	DP4-M1-M2-M3	DP4-M1-M2-M3	45.3	1.51	4.04	6.87	10.52		0.95	3.46	6.20	8.63	10.19
MNHN	CG1986-255	dp4-m1-m2-(m3)	dp4-m1-m2-(m3)	DP4-M1-M2-(M3)	DP4-M1-M2-(M3)	40.0	1.69	4.07	6.98	9.35		1.63	3.86	5.96	7.76	9.20
MNHN	CG1986-256	m1-m2-m3	m1-m2-m3	M1-M2-M3	M1-M2-M3	48.0	0.57	3.17	6.30	11.28		0.56	3.66	6.78	10.30	12.24
MNHN	CG1986-257	dp4-(m1)	dp4-(m1)	DP4-(M1)	DP4-(M1)	30.0	2.08	4.97	−	−		2.22	4.48	−	−	5.68
MNHN	CG1991-1298	dp4-m1-m2-m3	dp4-m1-m2-m3	DP4-M1-M2-M3	DP4-M1-M2-M3	41.7	1.53	3.80	6.51	10.01		1.25	3.45	5.81	8.08	10.05
MNHN	CG1991-1301	dp4-m1-m2-(m3)	dp4-m1-m2-(m3)	DP4-M1-M2-(M3)	DP4-M1-M2-(M3)	40.1	1.46	4.26	7.05	9.85		1.27	3.68	5.95	7.98	9.42
MNHN	CG1991-1303	m1-m2-m3	m1-m2-m3	M1-M2-M3	M1-M2-M3	50.2	0.01	2.54	5.64	10.22		1.05	4.26	7.35	11.34	12.93
MNHN	CG1991-1304	−	−	M1-M2-M3	M1-M2-M3	48.7	−	−	−	−		-0.16	2.76	5.74	9.24	11.25
MNHN	CG1991-1305	m1-m2-m3	m1-m2-m3	M1-M2-M3	M1-M2-M3	48.6	0.13	2.80	5.85	10.90		-0.50	2.75	5.92	9.89	11.39
MNHN	CG1991-1307	m1-m2-m3	m1-m2-m3	M1-M2-M3	M1-M2-M3	49.5	0.03	2.77	5.74	10.40		0.01	2.98	5.95	9.92	11.89
MNHN	CG1991-1309	−	−	M1-M2-M3	M1-M2-M3	48.1	−	−	−	−		-0.11	2.84	6.04	9.85	11.15
MNHN	CG1991-1316	[dp4]-m1-m2-m3	[dp4]-m1-m2-m3	M1-M2-M3	M1-M2-M3	49.1	0.94	3.46	6.58	11.05		0.01	3.20	6.07	9.68	11.66
MNHN	CG1993-1680	[dp4]-m1-m2-m3	[dp4]-m1-m2-m3	[DP4]-M1-M2-M3	DP4-M1-M2-M3	43.9	1.03	3.35	6.00	9.85		1.19	3.57	6.05	8.93	10.46
MNHN	CG2007-329	dp4-m1-(m2)	dp4-m1-(m2)	DP4-M1-(M2)	DP4-M1-(M2)	33.1	2.07	4.50	7.33	−		1.58	4.01	6.10	−	7.78
BSL	7301	m1-m2-m3	m1-m2-m3	M1-M2-M3	M1-M2-M3	47.5	0.02	2.45	5.62	10.49		0.23	3.30	6.19	9.99	11.25
BSL	8562	m1-m2-m3	m1-m2-m3	M1-M2-M3	M1-M2-M3	49.6	0.34	3.32	6.62	11.57		0.07	3.17	6.38	9.93	11.77
BSL	9169	m1-m2-m3	m1-m2-m3	M1-M2-M3	M1-M2-M3	49.1	0.66	3.25	6.43	11.14		0.26	3.30	6.26	9.45	11.15

## Sheet: Felovia vae
Institution	Specimen	Dentition				Skull length in mm	Lower dentition in mm					Upper dentition in mm
		Lower right	Lower left	Upper right	Upper left		L1	L2	L3	L4		U1	U2	U3	U4	U5
MNHN	CG1986-26	m1-m2-m3	m1-m2-m3	M1-M2-M3	M1-M2-M3	45.2	0.38	2.89	6.08	9.93		0.42	3.53	6.23	9.40	10.57
MNHN	CG1986-27	[dp4]-m1-m2-m3	[dp4]-m1-m2-m3	DP4-M1-M2-M3	DP4-M1-M2-M3	41.7	1.05	2.87	5.32	10.25		0.98	3.15	5.61	8.74	9.41
MNHN	CG1989-22	[dp4]-m1-m2-m3	[dp4]-m1-m2-m3	DP4-M1-M2-M3	DP4-M1-M2-M3	44.8	0.74	3.36	6.51	8.94		0.97	3.46	6.03	8.30	9.55
MNHN	CG1994-613	[dp4]-m1-m2-m3	[dp4]-m1-m2-m3	DP4-M1-M2-M3	DP4-M1-M2-M3	45.5	0.81	3.15	6.17	10.29		0.67	3.42	6.03	8.80	10.40
MNHN	CG1994-612	[dp4]-m1-m2-m3	[dp4]-m1-m2-m3	[DP4]-M1-M2-M3	[DP4]-M1-M2-M3	46.9	0.95	3.11	6.25	10.50		0.27	3.22	6.01	8.91	10.87
MNHN	CG1995-3157	[dp4]-m1-m2-m3	[dp4]-m1-m2-m3	[DP4]-M1-M2-M3	DP4-M1-M2-M3	42.8	1.07	3.32	6.11	9.87		0.56	3.16	5.84	8.27	9.62
MNHN	CG2001-758	m1-m2-m3	m1-m2-m3	M1-M2-M3	M1-M2-M3	46.2	0.39	2.80	5.71	9.58		0.85	3.56	6.26	9.09	10.27
MNHN	CG2001-772	m1-m2-m3	m1-m2-m3	M1-M2-M3	M1-M2-M3	45.3	0.00	2.50	5.27	9.32		0.17	2.78	5.60	8.76	10.45
MNHN	CG2001-773	m1-m2-m3	m1-m2-m3	M1-M2-M3	M1-M2-M3	44.2	0.51	2.81	5.48	9.32		0.87	3.55	6.03	8.66	10.05
BSL	10335	dp4-m1-m2-m3	dp4-m1-m2-m3	DP4-M1-M2-M3	DP4-M1-M2-M3	39.6	1.44	3.31	5.67	8.61		1.41	3.68	6.05	8.07	9.28

## Sheet: Massoutiera mzabi
Institution	Specimen	Dentition				Skull length in mm	Lower dentition in mm					Upper dentition in mm
		Lower right	Lower left	Upper right	Upper left		L1	L2	L3	L4		U1	U2	U3	U4	U5
MNHN	CG1925-193	m1-m2-m3	m1-m2-m3	M1-M2-M3	M1-M2-M3	48.2	1.66	4.24	7.49	11.56		-0.54	2.78	5.53	9.15	10.31
MNHN	CG1949-101	m1-m2-m3	m1-m2-m3	M1-M2-M3	M1-M2-M3	41.9	0.43	2.63	5.25	8.56		0.47	3.04	5.20	8.00	9.11
MNHN	CG1949-102	m1-m2-m3	m1-m2-m3	M1-M2-M3	M1-M2-M3	43.1	0.55	2.98	5.69	8.97		0.42	3.24	5.69	8.77	9.69
MNHN	CG1953-381	dp4-m1-m2-m3	dp4-m1-m2-m3	DP4-M1-M2-M3	DP4-M1-M2-M3	40.0	1.52	3.56	6.11	9.33		1.12	3.56	5.78	8.34	9.70
MNHN	CG1955-2	dp4-m1-m2-(m3)	dp4-m1-m2-(m3)	DP4-M1-M2-(M3)	DP4-M1-M2-(M3)	33.7	1.56	3.39	5.62	8.15		1.37	3.07	4.80	6.45	7.21
MNHN	CG1955-5	[dp4]-m1-m2-m3	[dp4]-m1-m2-m3	M1-M2-M3	M1-M2-M3	46.0	1.59	3.93	6.84	10.76		0.03	2.89	5.69	9.02	10.23
MNHN	CG1960-3741	m1-m2-m3	m1-m2-m3	[DP4]-M1-M2-M3	DP4-M1-M2-M3	39.5	0.69	2.69	5.35	8.54		0.77	3.22	5.43	7.92	8.75
MNHN	CG1961-722	[dp4]-m1-m2-m3	[dp4]-m1-m2-m3	[DP4]-M1-M2-M3	[DP4]-M1-M2-M3	43.4	0.89	3.09	5.58	9.37		0.45	3.46	5.77	8.57	9.93
MNHN	CG1962-2139	m1-m2-m3	m1-m2-m3	M1-M2-M3	M1-M2-M3	45.3	1.20	3.57	6.40	10.32		-0.22	2.80	5.49	9.09	9.95
MNHN	CG1962-2194	m1-m2-m3	m1-m2-m3	M1-M2-M3	M1-M2-M3	46.1	1.42	3.95	6.93	11.02		-0.21	2.80	5.54	9.29	10.47
MNHN	CG1983-684	m1-m2-m3	m1-m2-m3	M1-M2-M3	M1-M2-M3	45.0	0.52	3.08	5.53	9.00		0.35	3.18	5.51	8.72	10.23
MNHN	CG1983-685	[dp4]-m1-m2-m3	[dp4]-m1-m2-m3	[DP4]-M1-M2-M3	[DP4]-M1-M2-M3	43.1	1.02	3.34	5.82	9.65		0.46	3.16	5.40	8.80	10.06
MNHN	CG1986-36	[dp4]-m1-m2-m3	[dp4]-m1-m2-m3	[DP4]-M1-M2-M3	[DP4]-M1-M2-M3	46.3	0.80	3.35	6.40	10.37		0.22	3.13	5.79	9.12	10.66
MNHN	CG1986-37	[dp4]-m1-m2-m3	[dp4]-m1-m2-m3	[DP4]-M1-M2-M3	[DP4]-M1-M2-M3	44.4	1.27	3.75	6.84	10.76		0.05	2.95	5.46	8.58	10.08
MNHN	CG1986-40	m1-m2-m3	m1-m2-m3	M1-M2-M3	M1-M2-M3	46.2	0.78	3.11	6.01	9.76		0.42	3.37	6.07	9.29	10.43
MNHN	CG1986-41	m1-m2-m3	m1-m2-m3	M1-M2-M3	M1-M2-M3	45.5	0.57	3.00	5.75	10.06		-0.11	3.21	5.99	9.68	10.52
MNHN	CG2000-686	(dp4-m1)	(dp4-m1)	(DP4-M1)	(DP4-M1)	26.4	2.22	4.92	−	−		2.39	4.36	−	−	4.81
BSL	10076	m1-m2-m3	m1-m2-m3	M1-M2-M3	M1-M2-M3	46.5	1.21	2.78	5.49	10.12		0.36	3.27	6.18	9.69	10.50
BSL	10321	m1-m2-m3	m1-m2-m3	M1-M2-M3	M1-M2-M3	46.1	0.50	3.11	6.29	10.44		0.13	3.15	5.93	9.51	10.45
BSL	10322	dp4-m1-m2-m3	dp4-m1-m2-m3	DP4-M1-M2-M3	DP4-M1-M2-M3	41.1	1.30	3.65	6.21	9.33		1.28	3.53	5.78	7.89	9.40
BSL	10323	dp4-m1-(m2-m3)	dp4-m1-(m2-m3)	DP4-M1-M2-(M3)	DP4-M1-M2-(M3)	32.9	1.54	3.53	6.33	−		1.81	3.70	5.72	−	7.49
